# Supplementary material for: Case report: Cytokine and miRNA profiling in multisystem inflammatory syndrome in children
Source: Front Med (Lausanne). 2024 Aug 1;11:1422588. doi: 10.3389/fmed.2024.1422588 (PMC11324540; doi:10.3389/fmed.2024.1422588)
Supplement: Supplementary file 1 [file Data_Sheet_1.CSV]

ID	IL-6	IL-6R	TNF-�\	IL-10	IL-1�]
D3	74.297	24320.6	32.555	148.543	28.509
D6	27.211	31705.1	11.843	13.435	26.645
D7	17.965	39180.5	11.223	16.244	7.997
D10	6.457	43479.4	9.354	8.767	0.373
D14	3.377	38734.2	6.842	15.545	0
D20	1.486	57531.6	9.978	15.195	5.235
