# Supplementary material for: Case report: Cytokine and miRNA profiling in multisystem inflammatory syndrome in children
Source: Front Med (Lausanne). 2024 Aug 1;11:1422588. doi: 10.3389/fmed.2024.1422588 (PMC11324540; doi:10.3389/fmed.2024.1422588)
Supplement: Supplementary file 2 [file Data_Sheet_2.CSV]

	hsa-miR-224-5p	hsa-miR-596	hsa-miR-1972	hsa-miR-335-5p	hsa-miR-223-3p	hsa-miR-29a-3p	hsa-miR-152-3p	hsa-miR-663a
ABCB1	-	-	-	-	V	-	-	-
ABCC1	V	-	-	-	-	-	-	-
ABCE1	-	-	-	-	-	V	-	-
ABL1	-	-	-	-	-	V	-	-
ABLIM1	-	-	-	-	-	-	V	-
ACACB	-	V	-	-	-	-	-	-
ACVR1	-	-	V	-	-	-	-	-
ADAM17	-	-	-	-	-	-	V	-
ADAMTS9	-	-	-	-	-	V	-	-
ADAP1	V	-	-	-	-	-	-	-
ADGRL2	-	-	-	V	-	-	-	-
AGO2	-	-	-	-	-	-	V	-
AGO3	-	-	-	-	-	-	V	-
AIM1	-	-	-	-	-	V	-	-
AKAP12	-	-	-	V	-	-	-	-
AKAP17A	-	-	-	-	-	-	V	-
AKIRIN1	V	-	-	-	-	-	-	-
AKT2	-	-	-	-	-	V	-	-
AKT3	-	-	-	-	-	V	-	-
AKT3.1	-	-	-	-	-	V	-	-
ALG8	-	-	V	-	-	-	-	-
AMER1	-	-	-	-	-	V	-	-
AMFR	-	-	-	-	-	V	-	-
ANKRD52	-	-	-	-	-	-	-	V
AP2M1	V	-	-	-	-	-	-	-
AP5B1	-	-	-	-	-	-	V	-
AP5Z1	-	-	-	-	-	-	-	V
APC	-	-	-	-	-	-	-	V
API5	V	-	-	-	-	-	-	-
APLN	V	-	-	-	-	-	-	-
ARHGAP31	-	-	-	-	-	-	-	V
ARID3A	-	-	-	-	-	-	V	-
Arid4b	-	-	-	-	V	-	-	-
ARL4D	V	-	-	-	-	-	-	-
ARL6IP6	-	V	-	-	-	-	-	-
ARL8B	-	-	-	-	V	-	V	-
ARPC5L	-	-	-	V	-	-	-	-
ARTN	-	-	-	-	V	-	-	-
ASB6	-	-	-	-	-	-	V	V
ASCC1	V	-	-	V	-	-	-	-
ASXL2	-	-	-	-	-	V	-	-
ATM	-	-	-	-	V	-	-	-
ATP13A4	-	V	-	-	-	-	-	-
ATP5A1	-	-	V	-	-	-	-	-
AVL9	-	-	V	-	-	-	-	-
B4GALT5	-	-	-	-	-	-	V	-
B4GALT7	-	-	-	-	-	-	V	-
BACE1	-	-	-	-	-	V	-	-
BAG2	-	-	-	-	V	-	-	-
BAIAP3	-	-	V	-	-	-	-	-
BARHL1	-	-	-	-	-	-	-	V
BAZ2B	-	-	-	-	-	-	V	-
BBC3	-	-	-	-	-	V	-	-
BCL2	V	-	-	-	-	V	-	-
BCL2L14	-	-	-	-	-	-	-	V
BCL2L2	-	-	-	V	-	-	-	-
BCL7A	-	-	-	-	-	V	-	-
BIRC5	-	-	-	V	-	-	-	-
BLCAP	-	V	-	-	-	-	-	-
BMP2	-	-	-	-	V	-	-	-
BMP3	-	-	-	-	-	-	V	-
BPNT1	-	-	-	V	-	-	-	-
BRCA1	-	-	-	V	-	-	-	-
BRCC3	-	V	-	-	-	-	-	-
BTBD3	-	-	-	-	-	-	V	-
BTG2	-	V	-	-	-	V	-	-
C12orf49	V	-	V	-	-	-	-	V
C17orf82	V	-	-	-	-	-	-	-
C18orf25	-	-	-	-	-	-	V	-
C18orf42	-	-	-	V	-	-	-	-
C1orf216	-	V	-	-	-	-	-	-
C1orf43	-	V	-	-	-	-	-	-
C1QTNF6	-	-	-	-	-	V	-	-
C21orf91	-	-	-	-	-	V	-	-
C3orf36	-	-	-	-	-	-	-	V
C6orf25	-	-	V	-	-	-	-	-
C8orf46	V	-	-	-	-	-	-	-
C9orf170	-	V	-	-	-	-	-	-
C9orf171	-	V	-	-	-	-	-	-
C9orf40	-	-	-	-	V	-	-	-
CA6	-	-	V	-	-	-	-	-
CACNA1C	-	-	-	-	-	V	-	-
CACNG7	V	-	-	-	-	-	-	-
CACNG8	-	-	-	-	V	-	-	-
CALCR	-	-	-	-	-	V	-	-
CALM3	-	-	V	-	-	V	-	-
CALN1	-	V	-	-	-	-	-	-
CALR	-	-	-	-	-	-	-	V
CAND1	-	-	-	-	-	V	-	-
CANX	-	V	-	-	-	-	-	-
CAPRIN1	-	-	-	-	V	-	-	-
CARM1	-	-	-	-	V	-	-	-
CASC2	-	-	-	-	-	-	V	-
CASP3	V	-	-	-	-	-	-	-
CASP7	V	-	-	-	-	-	-	-
CASP8	-	-	-	-	-	V	-	-
CBX2	-	-	-	-	-	V	-	-
CBX6	-	-	-	-	-	V	-	-
CCDC117	-	-	-	-	-	V	-	-
CCDC59	-	-	V	-	-	-	-	-
CCKBR	-	-	-	-	-	-	V	-
CCL3	-	-	-	-	V	-	-	-
CCNA2	-	-	-	-	-	V	V	-
CCNB2	-	-	-	V	-	-	-	-
CCND1	V	-	-	-	-	V	V	-
CCND2	-	-	-	-	-	V	-	-
CCNT2	-	-	-	-	-	V	-	-
CCT6A	-	-	-	-	-	-	V	-
CD151	-	-	-	-	-	-	V	-
CD164	-	-	-	V	-	-	-	-
CD209	-	V	-	-	-	-	-	-
CD276	-	-	-	-	-	V	-	-
CD40	V	-	-	-	-	-	-	-
CD59	-	-	V	-	-	-	-	-
CD93	-	-	-	-	-	V	-	-
CDC23	-	-	-	V	-	V	-	-
CDC27	-	-	-	-	V	-	-	-
CDC42	V	-	-	-	-	V	-	-
CDC42SE1	-	-	-	-	-	V	-	-
CDC7	-	-	-	-	-	V	-	-
CDH1	V	-	-	-	-	-	-	-
CDH7	-	-	-	-	-	-	-	V
CDIPT	-	-	V	-	-	-	-	-
CDK1	-	-	-	-	-	-	-	V
CDK19	-	-	-	-	-	-	V	-
CDK2	-	-	-	-	V	V	-	-
CDK4	-	-	-	-	V	V	-	-
CDK6	-	-	V	-	V	V	-	-
CDKN1A	-	-	-	-	-	-	-	V
CDKN1B	-	-	-	-	-	-	V	-
CDS1	-	-	-	-	V	-	-	-
CEACAM6	-	-	-	-	-	V	-	-
CEBPB	-	-	-	-	-	-	-	V
CEBPG	-	-	-	-	-	-	V	-
CEP55	-	-	-	-	-	-	V	-
CES4A	-	-	V	-	-	-	-	-
CFAP74	V	-	-	-	-	-	-	-
CFTR	-	-	-	V	V	-	-	-
CHAC1	V	-	-	-	-	-	-	-
CHMP2B	-	-	-	-	V	-	-	-
CHRFAM7A	-	-	-	-	-	-	V	-
CHST6	-	-	-	V	-	-	-	-
CHUK	-	-	-	-	V	-	-	-
CLCN7	-	-	-	-	-	-	-	V
CLDN12	V	-	-	-	-	-	-	-
CLMP	-	V	-	-	-	-	-	-
CLOCK	-	-	-	-	-	-	V	-
CNBP	-	V	-	-	-	V	-	-
CNOT4	-	-	-	-	-	-	V	-
COASY	V	-	-	-	-	-	-	-
COL10A1	-	-	-	-	-	V	-	-
COL3A1	-	-	-	-	-	V	-	-
COL4A1	-	-	-	-	-	V	-	-
COL4A2	-	-	-	-	-	V	-	-
COL5A2	-	-	-	-	-	V	-	-
COLEC10	-	-	-	-	-	V	-	-
COLEC12	-	-	-	-	-	-	V	-
COMMD2	-	-	-	-	-	V	-	-
COQ7	V	-	-	-	-	-	-	-
COX6B1	V	-	-	-	-	-	-	-
COX7A2L	-	-	-	-	-	V	-	-
CPE	-	-	V	-	-	-	-	-
CPEB3	-	-	-	-	-	V	-	-
CPEB4	-	-	-	-	-	V	-	-
CREBRF	-	-	-	V	-	-	-	-
CRKL	-	-	-	-	-	V	-	-
CRP	-	-	-	-	V	-	-	-
CSF1	-	-	-	-	-	-	V	-
CSMD2	-	-	V	-	-	-	-	-
CSRNP2	-	-	-	-	-	V	-	-
CSTF2	V	-	-	-	-	-	-	-
CTC1	-	-	-	-	-	V	-	-
CTDNEP1	-	-	-	-	-	-	-	V
CTNNBIP1	-	-	-	-	-	V	-	-
CTTN	-	-	-	-	-	-	-	V
CXCL2	-	-	-	-	V	-	-	-
CXCR4	V	-	-	-	-	-	-	-
CYB5A	-	-	-	-	V	-	-	-
CYP2C19	-	-	-	-	-	V	-	-
CYTH2	-	-	-	-	-	-	-	V
Daam1	-	-	-	V	-	-	-	-
DAAM2	-	-	-	V	-	-	-	-
DAG1	-	-	-	-	-	V	-	-
DANCR	-	-	-	V	-	-	-	-
DARS	-	-	V	-	-	-	-	-
DCUN1D3	-	-	-	-	-	-	V	-
DDI2	-	-	-	-	-	-	-	V
DDX3X	-	V	-	-	-	-	-	-
DDX6	-	-	-	V	-	V	V	-
DHTKD1	-	-	-	-	-	-	-	V
DIABLO	-	-	-	-	-	V	-	-
DICER1	-	-	-	-	-	V	V	-
DIO1	V	-	-	-	-	-	-	-
DKK1	-	-	-	V	-	V	-	-
DNAH3	-	-	V	-	-	-	-	-
DNAJA1	-	-	-	V	-	-	-	-
DNAJC27	-	-	V	-	-	-	-	-
DNMT1	-	-	-	-	-	V	V	-
DNMT3A	-	-	-	-	-	V	-	-
DNMT3B	-	-	-	-	-	V	-	-
DPF1	-	-	-	-	-	-	-	V
DPY19L4	-	V	-	-	-	-	-	-
DPYSL2	V	-	-	-	-	-	-	-
DSC2	-	-	-	-	-	V	-	-
DTX4	-	-	-	-	-	-	V	-
DUSP2	-	-	-	-	-	V	-	-
DUXAP8	-	-	-	-	-	V	-	-
DYNLT1	-	-	-	-	-	V	-	-
E2F1	-	-	-	-	V	-	-	-
ECT2	-	-	-	-	V	-	-	-
EDNRA	V	-	-	-	-	-	-	-
EEF1A2	-	-	-	-	-	-	-	V
EFNA3	V	-	-	-	-	-	-	-
ELMSAN1	-	-	-	-	-	V	-	-
ELP2	-	-	-	V	-	-	-	-
EMC3	-	-	V	-	-	-	-	-
EMP1	-	-	-	-	-	V	V	-
ENC1	V	-	-	-	-	-	-	-
ENPP2	-	-	-	-	-	V	-	-
ENTPD1	-	-	-	-	-	V	-	-
EOGT	-	-	-	-	-	-	V	-
EPB41L3	-	-	-	-	V	-	-	-
EPHA4	-	-	-	V	-	-	-	-
EPHX2	-	-	-	-	-	V	-	-
EPN2	-	-	-	V	-	-	-	-
ETV7	-	-	-	-	-	-	V	-
EVI5L	-	-	-	-	-	-	-	V
EYA4	V	-	-	-	-	-	-	-
F2RL3	-	V	-	-	-	-	-	-
F3	V	-	-	-	V	-	-	-
F8A2	V	-	-	-	-	-	-	-
F8A3	V	-	-	-	-	-	-	-
FABP7	-	-	-	-	V	-	-	-
FAM102B	-	-	-	-	-	V	-	-
FAM104A	-	-	-	-	-	-	V	-
FAM193A	-	-	-	-	-	V	-	-
FAM212B	-	V	-	-	-	-	V	-
FAM60A	-	-	-	-	V	-	-	-
FAM71F2	-	-	-	V	-	V	-	-
FAM83H	-	-	-	-	-	-	-	V
FAM84B	V	-	-	-	-	-	-	-
FBLIM1	-	-	-	V	-	-	-	-
FBN1	-	-	-	-	-	V	-	-
FBRS	-	-	-	-	-	V	-	-
FBXL5	-	V	-	-	-	-	-	-
FBXW7	-	-	-	-	V	-	-	-
FEM1B	V	-	-	-	-	V	-	-
FGA	-	-	-	-	-	V	-	-
FGB	-	-	-	-	-	V	-	-
FGF2	-	-	-	-	-	-	V	-
FGFR3	-	-	-	-	-	-	V	-
FGG	-	-	-	-	-	V	-	-
FHL3	-	-	-	-	-	-	-	V
FJX1	-	-	-	-	-	V	-	-
FMN2	-	-	-	V	-	-	-	-
FMNL3	-	-	-	V	-	-	-	-
FN3KRP	-	V	-	-	-	-	-	-
FOS	-	-	-	-	-	V	-	-
FOSB	V	-	-	-	-	-	-	V
FOXA2	-	-	-	V	-	-	-	-
FOXO1	-	-	-	-	V	-	-	-
FOXO3	-	-	-	-	V	V	-	-
FOXP1	-	-	-	-	-	-	V	-
FOXRED2	-	-	-	V	-	-	-	-
FRK	-	-	-	-	-	V	-	-
FSCN1	-	-	-	-	-	V	-	V
FXN	V	-	-	-	-	-	-	V
FZD3	V	-	-	-	-	-	-	-
FZD5	-	-	-	-	-	-	V	-
GABARAPL3	V	-	-	-	-	-	-	-
GALNT1	V	-	-	-	-	-	-	-
GAS1	-	-	-	-	-	-	V	-
GAS2L3	-	-	-	-	-	V	-	-
GBP4	-	-	-	V	-	-	-	-
GIGYF1	V	-	-	-	-	-	-	-
GJD3	-	-	V	-	-	-	-	-
GLDN	-	-	-	-	-	V	-	-
GLRX5	-	-	-	-	-	-	V	-
GLUL	-	-	-	-	-	V	-	-
GMDS	-	-	-	-	-	-	-	V
GNA12	-	-	-	V	-	-	-	-
GNAI2	-	-	-	-	-	-	-	V
GNB4	V	-	-	-	-	-	-	-
GOLGA7	-	-	-	-	-	V	-	-
GORAB	V	-	-	-	-	-	-	-
GPATCH8	-	-	-	-	V	-	-	-
GPR156	-	-	-	V	-	-	-	-
GPR180	-	-	V	-	-	-	-	-
GPR20	-	-	-	-	-	-	-	V
GPR85	-	-	-	-	-	V	-	-
GPRC5A	-	-	-	-	-	-	V	-
GRB2	-	-	-	-	-	-	-	V
GRPEL2	V	-	-	-	-	-	-	-
GSTO2	-	-	V	-	-	-	-	-
H2AFX	-	-	-	-	-	-	-	V
HBP1	-	-	-	-	-	V	-	-
HDAC10	-	-	-	-	V	-	-	-
HDGF	-	-	V	-	-	V	-	-
HEBP2	-	-	V	-	-	-	-	-
HECW1	-	-	-	-	-	V	-	-
HEXA	-	-	-	-	-	-	-	V
HEXIM1	-	-	-	-	V	-	-	-
HEYL	-	-	-	V	-	-	-	-
HIPK3	V	-	-	-	-	-	-	-
HIRIP3	-	-	V	-	-	-	-	-
HLA-A	-	-	-	-	-	-	V	-
HLA-C	-	-	-	-	-	-	V	-
HLA-G	-	-	-	-	-	-	V	-
HM13	-	-	V	-	-	-	-	-
Hnf1a	-	-	-	-	V	-	-	-
HNRNPC	V	-	-	-	-	-	-	-
HNRNPF	V	-	-	-	-	-	-	-
HOXB3	V	-	-	V	-	-	-	-
HOXB8	-	-	-	-	-	-	-	V
HOXC8	-	-	V	-	-	-	-	-
HOXD10	V	-	-	-	-	-	-	-
HOXD3	-	-	-	V	-	-	-	-
HRAS	-	-	-	-	-	-	-	V
HRNR	-	-	V	-	-	-	-	V
HSD17B12	-	-	V	-	-	-	-	-
HSP90AA1	V	-	-	-	-	-	V	-
HSP90AB1	-	-	-	V	-	-	-	-
HSP90B1	-	-	-	-	V	-	-	-
HSPG2	-	-	-	-	-	-	-	V
ICAM1	-	-	-	-	V	V	-	-
ID4	-	-	-	V	-	-	-	-
IFRD1	-	-	-	-	-	V	-	-
IFRD2	-	V	-	-	-	-	-	-
IGF1	-	-	-	-	-	V	-	-
IGF1R	V	-	-	V	V	-	V	-
IGFBP5	-	-	-	-	-	-	V	-
IGSF3	-	-	V	-	-	-	-	-
IKZF2	-	-	V	-	-	-	-	-
IL20RB	V	-	-	-	-	-	-	-
IL23R	-	-	-	-	-	-	V	-
Il6	-	-	-	-	V	-	-	-
IL6	-	-	-	-	V	-	-	-
IL6ST	-	-	-	-	V	-	-	-
IMPDH1	-	-	-	-	-	V	-	-
ING5	-	-	V	-	-	-	-	-
INIP	-	-	-	V	-	-	-	-
INO80E	-	-	-	-	-	-	-	V
INPP5B	-	-	-	-	V	-	-	-
INSIG1	-	-	-	-	-	V	-	-
IRS1	-	-	-	-	-	-	V	-
ISG20L2	-	-	-	-	-	V	-	-
ITGA11	-	-	-	-	-	V	-	-
ITGA5	-	-	-	-	-	-	V	-
ITGA6	-	-	-	-	-	V	-	-
ITGB1	-	-	-	-	V	V	-	-
ITGB3BP	V	-	-	-	-	-	-	-
ITGB8	-	-	-	-	-	-	V	-
ITIH5	-	-	-	-	-	V	-	-
JARID2	-	-	-	-	-	-	V	-
JMJD4	-	-	V	-	-	-	-	-
JUNB	-	-	-	-	-	-	-	V
JUND	-	-	-	-	-	-	-	V
KBTBD8	V	-	-	-	-	-	-	-
KCTD15	-	-	V	-	-	V	-	-
KCTD2	V	-	-	-	-	-	-	-
KDELR1	V	-	-	-	-	-	-	-
KHSRP	-	-	-	-	-	-	-	V
KIAA0195	-	-	-	V	-	-	-	-
KIAA0232	-	-	-	-	-	-	V	-
KIAA0319L	-	-	-	V	-	-	-	-
KIAA0907	-	-	-	-	-	-	V	-
KIAA1551	-	-	-	-	-	-	-	V
KIAA2018	-	V	-	-	-	-	-	-
KIF2C	-	-	-	-	-	-	V	-
KLF4	-	-	-	-	-	V	V	V
KLF6	-	-	-	-	-	-	V	-
KLHDC3	-	-	-	-	-	V	-	-
KLHDC4	-	-	-	V	-	-	-	-
KLHL14	-	-	-	V	-	-	-	-
KLHL15	-	-	-	V	-	-	-	-
KLHL25	-	-	V	-	-	-	-	-
KLK10	V	-	-	-	-	-	-	-
KLLN	-	-	-	-	-	-	-	V
KMT5C	-	-	-	-	-	V	-	-
KPNA4	-	-	-	-	-	-	V	-
KPNA5	-	-	-	V	-	-	-	-
KRAS	V	-	-	-	-	-	V	-
KREMEN2	-	-	-	-	-	V	-	-
KRT74	V	-	-	-	-	-	-	-
LACE1	-	-	-	-	-	-	-	V
LAMC2	-	-	-	-	-	V	-	-
LATS2	-	-	-	-	V	-	-	-
LDOC1L	-	-	-	-	-	V	-	-
LGALS3BP	-	V	-	-	-	-	-	-
LHFPL2	V	-	-	-	-	-	-	-
LHFPL3	-	-	-	-	-	-	-	V
LIF	-	-	-	-	V	-	-	-
LIMS1	-	-	-	-	-	V	-	-
LIN28B	-	-	-	V	-	-	V	-
LLGL2	-	-	-	V	-	-	-	-
LMO2	-	-	-	-	V	-	-	-
LNPEP	-	-	-	-	-	-	V	-
LONRF2	V	-	-	-	-	-	-	-
LOX	-	-	-	-	-	V	-	-
LOXL2	-	-	-	-	-	V	-	-
Lpin2	-	-	-	-	V	-	-	-
LPL	-	-	-	-	-	V	-	-
LRG1	-	-	-	V	-	-	-	-
LRRC15	-	-	V	-	-	-	-	-
LTBR	-	-	-	-	-	V	-	-
MAFB	-	-	-	-	-	-	V	-
MALL	-	-	V	-	-	-	-	-
MAOB	-	-	-	V	-	-	-	-
MAP2K2	V	-	-	-	-	-	-	-
MAP3K9	-	-	-	-	-	-	V	-
MAPK1	-	-	-	V	-	-	-	-
MAPKBP1	-	-	-	-	-	V	-	-
MARVELD1	-	-	-	-	-	-	-	V
MAZ	-	-	-	-	-	V	-	-
MBD2	V	-	-	-	-	-	-	-
MBNL1	-	-	-	V	-	-	-	-
MCL1	-	V	-	-	-	V	-	-
MCMDC2	-	-	-	-	-	-	V	-
MDM2	-	-	-	V	V	V	-	-
MED13	V	-	-	-	-	-	-	-
MEF2C	-	-	-	-	V	-	-	-
MEF2D	-	-	-	V	-	-	-	-
MERTK	-	-	-	V	-	-	-	-
MIOX	-	V	-	-	-	-	-	-
MITF	V	-	-	-	-	-	-	-
MKNK2	-	-	V	-	V	-	-	-
MLEC	-	-	-	-	-	-	V	-
MMP2	-	-	-	-	-	V	-	-
MMP9	-	-	-	V	-	-	-	-
MOCS2	V	-	-	-	-	-	-	-
MORF4L1	-	-	-	-	-	V	-	-
MORF4L2	-	-	-	-	-	V	-	-
MOSPD1	-	-	-	-	-	-	V	-
MPDU1	V	-	-	-	-	-	-	-
MRPL49	-	-	-	V	-	-	-	-
MRPS15	-	-	V	-	-	-	-	-
MRPS27	-	-	-	-	-	-	V	-
MSMO1	-	-	V	V	V	-	-	-
MTHFR	-	-	V	-	-	-	-	-
MTRF1L	-	-	-	-	V	-	-	-
MUC1	-	-	-	-	-	V	-	-
MXD1	-	-	-	-	-	V	V	-
MXRA8	-	-	V	-	-	-	-	-
MYADM	-	-	-	-	-	-	-	V
MYC	-	-	-	V	-	-	-	-
MYCN	-	-	-	-	-	V	-	-
MYL9	-	-	-	-	V	-	-	V
MYLIP	V	-	-	-	-	-	-	-
MYLK	-	-	-	-	-	V	-	-
MYO3A	-	-	-	-	-	-	V	-
NAA40	-	-	V	-	-	V	-	-
NACC1	-	-	V	-	-	-	-	V
NAMPT	-	-	-	-	V	-	-	-
NASP	-	-	-	-	-	V	-	-
NAV2	-	-	-	-	-	-	-	V
NAV3	-	-	-	-	-	V	-	-
NCOA3	V	-	-	-	-	-	-	-
NCOA6	V	-	-	-	-	-	-	-
NDRG1	-	-	-	-	-	-	V	-
NDST1	-	-	V	-	-	-	-	-
NEDD9	-	-	-	-	-	V	-	-
NEUROD2	-	-	-	-	-	-	-	V
NFAT5	-	-	-	-	V	-	-	-
NFIA	-	-	-	-	V	V	-	-
NFIX	-	-	-	-	V	-	-	-
NGFR	-	-	V	-	-	-	-	-
NIT1	V	-	-	-	-	-	-	-
NKIRAS2	-	-	-	-	-	V	-	-
NKRF	-	-	-	-	-	-	-	V
NKX2-5	-	-	-	-	-	-	-	V
NLRP3	-	-	-	-	V	-	-	-
NMNAT2	-	-	-	-	V	-	-	-
NOL9	-	-	V	-	-	-	-	-
NOVA2	-	-	-	-	V	-	-	-
NPTN	V	-	-	-	-	-	-	-
NPTX1	-	-	-	-	-	-	V	-
NPTXR	-	-	-	V	-	-	-	-
NRGN	-	-	-	-	-	-	-	V
NSUN3	-	-	-	-	V	-	-	-
NUAK2	-	-	V	-	-	-	-	-
NUFIP2	V	-	-	-	-	-	-	-
NUP85	-	V	-	-	-	-	-	-
OLFML2A	-	-	-	V	-	-	-	-
ONECUT2	-	-	V	-	-	-	-	-
OR7D2	-	-	V	-	-	-	-	-
OTUB1	-	-	-	-	-	-	-	V
OTUD4	-	-	-	-	-	V	V	-
OVOL1	-	-	-	-	-	-	V	-
PACSIN1	-	-	-	-	-	-	-	V
PAK1IP1	-	V	-	-	-	-	-	-
PAK2	V	-	-	-	-	-	-	-
PAPD4	-	-	-	-	-	-	V	-
PARP1	-	-	-	V	V	-	-	-
PATL1	-	-	-	-	-	-	V	-
PAX4	-	-	-	-	V	-	-	-
PAX6	-	-	-	-	V	-	-	-
PCGF3	-	-	-	-	-	-	-	V
PCSK4	-	-	-	-	-	-	-	V
PCSK7	-	-	V	-	-	-	-	-
PCYOX1	-	-	-	V	-	-	-	-
PDE4C	-	-	-	-	-	-	-	V
PDGFRB	V	-	-	-	-	V	-	-
PDIK1L	-	-	-	-	-	-	V	-
PDK4	-	-	-	-	-	-	V	-
PDRG1	-	-	-	-	-	-	-	V
PDZD4	-	-	-	-	-	-	-	V
PDZD8	-	-	-	-	V	-	-	-
PEBP1	V	-	-	-	-	-	-	-
PELI1	V	-	-	-	-	-	-	-
PER1	-	-	-	V	-	V	-	-
PGBD5	-	-	-	V	-	-	-	-
PHACTR2	-	-	-	-	-	V	V	-
PHF19	-	-	-	-	V	-	-	-
PHLPP1	V	-	-	-	-	-	-	-
PIAS4	-	-	-	-	-	-	-	V
PIGO	V	-	-	-	-	-	-	-
Pigs	-	-	-	-	-	V	-	-
PIGS	-	-	-	-	-	V	-	-
PIK3CD	-	-	-	-	-	-	-	V
PIK3R1	-	-	-	-	-	V	-	-
PLA2G12A	-	-	-	-	-	-	V	-
PLAG1	-	-	-	-	-	V	-	-
PLAGL2	-	-	-	V	-	-	-	-
PNMA5	-	-	V	-	-	-	-	-
PNRC1	-	-	-	V	-	-	-	-
POC1A	-	-	-	-	-	-	V	-
POFUT2	-	-	-	-	-	-	-	V
POLR1B	-	-	V	-	-	-	-	-
POLR1E	-	-	V	-	-	-	-	-
POLR3G	-	-	-	-	V	-	-	-
Poteg	-	-	-	-	V	-	-	-
POU2F3	-	-	V	-	-	-	-	-
POU3F1	-	-	-	-	-	-	-	V
POU5F1	-	-	-	V	-	-	-	-
PPAPDC1A	-	-	-	-	-	-	V	-
PPM1D	-	-	-	-	-	V	-	-
PPP1R13B	-	-	-	-	-	V	-	-
PPP5D1	-	-	V	-	-	-	-	-
PPP6R1	-	-	-	-	-	-	V	-
PPY	-	-	-	-	-	V	-	-
PRDM1	-	-	-	-	V	-	-	-
PRRG4	V	-	V	-	-	-	-	-
PRSS22	-	-	-	-	-	-	-	V
PRX	-	-	-	-	-	-	-	V
PRY	-	-	-	-	-	V	-	-
PRY2	-	-	-	-	-	V	-	-
PSAPL1	-	-	V	-	-	-	-	-
PSMD3	V	-	-	-	-	-	-	-
PSMG1	-	-	-	-	-	-	-	V
PTBP2	-	-	-	-	V	-	-	-
PTBP3	-	-	-	-	-	V	-	-
PTCHD1	-	-	-	-	-	-	-	V
PTEN	-	-	-	-	V	V	V	-
PTGFRN	-	-	V	-	-	-	-	-
PTGR2	-	-	-	-	-	-	-	V
PTP4A1	-	-	-	-	-	V	-	-
PTPRN2	-	-	-	V	-	-	-	-
PTX3	V	-	-	-	-	-	-	-
PXDN	-	-	-	-	-	V	-	-
PXMP4	-	-	-	V	-	-	-	-
PYURF	-	-	-	V	-	-	-	-
QKI	V	-	-	-	-	-	-	-
R3HDM2	-	-	V	-	-	-	-	-
R3HDM4	-	-	-	-	-	V	-	-
RAB11B	-	-	-	-	-	-	-	V
RAB11FIP1	-	-	-	-	-	V	-	-
RAB12	-	-	-	-	-	-	V	-
RAB14	-	-	-	-	-	-	V	-
RAB15	V	-	-	-	-	-	-	-
RAB19	-	V	-	-	-	-	-	-
RAB34	-	-	-	-	-	-	V	-
RAB40C	-	-	-	-	-	V	-	-
RAB9B	V	-	-	-	-	-	-	-
RAC1	V	-	-	-	-	-	-	-
RAD9B	-	-	-	V	-	-	-	-
RAET1L	-	-	-	-	-	V	-	-
RAN	-	-	-	-	-	V	-	-
RANGAP1	-	-	-	-	V	-	-	-
RASA1	-	-	-	V	-	-	-	-
RB1	-	-	-	V	-	-	-	-
RBM23	-	-	-	-	-	-	V	-
RBM3	V	-	-	-	-	-	-	-
RBM38	-	-	-	-	-	-	V	-
RCC2	-	-	-	-	-	-	V	-
REL	-	-	-	-	-	V	-	-
REST	-	-	-	-	-	V	-	-
RET	-	-	-	-	-	V	-	-
RFT1	-	-	-	-	-	-	V	-
RGS5	-	-	-	-	-	-	-	V
RHOB	-	-	-	-	V	-	-	-
RIF1	-	-	-	-	V	-	-	-
RIOK3	-	-	-	-	-	V	-	-
RMND5A	-	-	-	-	-	-	V	-
RNASEL	-	-	-	-	-	V	-	-
RNF138	-	-	-	-	-	V	-	-
RNF157	-	-	V	-	-	-	-	-
RNF165	-	-	V	-	-	-	-	-
RNF219	-	-	-	-	-	-	V	-
RNMTL1	-	-	-	-	-	V	-	-
ROBO1	-	-	-	-	-	V	-	-
ROCK1	-	-	-	V	-	-	-	-
RPF2	-	-	-	V	-	-	-	-
RPL12	-	-	-	V	-	-	-	-
RPL15	V	-	-	-	-	-	-	-
RPL22	-	-	-	-	-	V	-	-
RPL35	-	-	V	-	-	-	-	-
RPRD2	-	-	-	V	-	-	-	-
RPS26	-	V	-	-	-	-	-	-
RPS6KA4	-	-	-	-	-	-	V	-
RRAGD	-	-	-	V	-	-	-	-
RRAS2	-	-	-	-	V	-	-	-
RTN4R	-	-	-	-	-	-	-	V
RUNX2	-	-	-	V	-	-	-	-
RXRA	-	V	-	-	-	-	-	-
S100B	-	-	-	-	-	V	-	-
S1PR1	-	-	-	-	V	-	-	-
S1PR2	-	-	-	-	-	-	V	-
SAPCD2	-	-	-	-	-	V	-	-
SCAMP4	-	-	-	-	-	-	-	V
SCARB1	-	-	-	-	V	-	-	-
SDF4	-	-	-	-	-	-	-	V
SEC14L5	V	-	-	-	-	-	-	-
SEC31A	-	-	-	-	-	V	-	-
SECISBP2L	-	-	-	-	V	-	V	-
SEMA3F	-	-	-	-	-	-	-	V
SENP3	-	-	V	-	-	-	-	-
SENP8	-	V	-	-	-	-	-	-
SEPN1	-	V	-	-	-	-	-	-
SEPT2	-	-	-	-	V	-	-	-
SEPTIN2	-	-	-	-	V	-	-	-
SERPINB9	-	-	-	-	-	V	-	-
SERPINE1	V	-	-	-	-	-	-	-
SERPINF2	V	-	-	-	-	-	-	-
SERPINH1	-	-	-	-	-	V	-	-
SESN3	-	-	-	-	V	-	V	-
SETDB1	-	-	-	-	-	V	-	-
SFRP2	-	-	-	-	-	V	-	-
SGK1	-	-	-	-	-	V	-	-
SH3BP2	-	-	V	-	-	-	-	-
SH3GLB1	-	-	-	-	-	V	-	-
SH3PXD2A	-	-	-	-	-	-	V	-
SH3PXD2B	-	-	V	-	-	-	-	-
SHROOM2	-	-	V	-	-	-	-	-
SIGLEC12	-	-	-	-	-	-	-	V
SIK1	-	-	-	-	-	-	V	-
SIPA1	-	-	-	-	-	-	-	V
SIRT1	-	-	-	-	-	V	-	-
SKIL	-	-	-	-	V	-	-	-
SLC10A7	-	-	-	-	-	-	-	V
SLC12A5	V	-	-	-	-	-	-	-
SLC12A7	-	-	-	-	-	-	V	-
SLC16A1	-	-	V	-	-	V	-	-
SLC1A2	-	-	-	-	-	-	-	V
SLC25A15	-	-	-	-	-	V	-	-
SLC25A28	-	-	V	-	-	-	-	-
SLC29A2	-	-	-	-	-	V	-	-
SLC2A14	-	-	-	-	-	V	-	-
SLC2A4	-	-	-	-	V	-	-	-
SLC35A5	-	-	-	V	-	-	-	-
SLC37A2	-	-	V	-	-	-	-	-
SLC38A2	-	-	-	-	-	-	V	-
SLC38A9	-	-	V	-	-	-	-	-
SLC41A1	V	-	-	-	-	-	-	-
SLC46A3	V	-	-	-	-	-	-	-
SLC47A1	-	-	-	-	-	-	-	V
SLC7A14	V	-	-	-	-	-	-	-
SLC7A5	-	-	-	-	V	-	-	V
SLC7A5P2	-	-	-	-	-	V	-	-
SLC9A8	-	V	-	-	-	-	-	-
SLCO3A1	-	-	V	-	-	-	-	-
SMAD4	V	-	-	-	-	V	-	-
SMARCD1	-	-	-	-	V	-	-	-
SNAPIN	-	-	-	-	-	-	V	-
SNIP1	-	-	V	-	-	V	-	-
SNX24	-	-	-	-	V	V	-	-
SORD	-	-	-	-	-	-	V	-
SOS2	-	-	-	-	-	-	V	-
SOX17	-	-	-	V	-	-	-	-
SOX4	-	V	-	V	-	-	-	-
SP1	-	-	-	V	V	-	-	-
SP3	-	-	-	-	V	-	-	-
SPARC	-	-	-	-	-	V	-	-
SPPL2A	-	-	-	-	V	-	-	-
SPRTN	-	-	-	-	-	V	-	-
SPRY4	-	-	-	-	-	-	-	V
SPTLC3	-	-	V	-	-	-	-	-
SRCIN1	-	-	-	-	-	-	-	V
SRGAP2	-	-	-	-	-	V	-	-
STARD13	-	-	-	-	-	-	V	-
STARD5	V	-	-	-	-	-	-	-
STARD7	-	-	-	V	-	-	-	-
STAT1	-	-	-	-	V	-	-	-
STAT5A	-	-	-	-	V	-	-	-
STIM1	-	-	-	-	V	-	-	-
STMN1	-	-	-	-	V	-	-	-
STMN3	-	-	-	-	-	-	-	V
STON2	-	V	-	-	-	-	-	-
STRADB	-	-	-	-	-	-	V	-
STX16	-	-	-	-	-	-	V	-
STX6	-	-	-	-	-	-	V	-
SUN2	-	-	-	V	-	-	-	-
SYNE1	-	-	-	-	V	-	-	-
SYNGR1	-	-	-	-	-	-	-	V
TACC3	-	-	-	-	-	-	V	V
TADA2B	V	-	-	-	-	-	-	-
TAF13	-	V	-	-	-	-	-	-
TAGLN2	-	-	V	-	-	-	-	-
TAL1	-	-	-	-	V	-	-	-
TCEAL1	V	-	-	-	-	-	-	V
TDG	-	-	-	-	-	V	-	-
TESPA1	-	-	-	-	-	V	-	-
TET1	-	-	-	-	-	V	-	-
TET2	-	-	-	-	-	V	-	-
TET3	-	-	-	-	-	V	-	-
TFF2	-	-	-	V	-	-	-	-
TGFA	-	-	-	-	-	-	V	-
TGFB1	-	-	-	-	-	-	-	V
TGFB3	-	-	-	-	-	V	-	-
THBS2	-	-	-	-	-	-	-	V
THOC5	-	-	V	-	-	-	-	-
THSD4	-	-	-	-	-	-	-	V
TIAL1	V	-	-	-	-	-	-	-
TMCO5A	-	-	V	-	-	-	-	-
TMEM105	-	-	V	-	-	-	-	-
TMEM120B	-	-	V	-	-	-	-	-
Tmem127	-	-	V	-	-	V	V	-
TMEM237	-	-	V	-	-	V	-	-
TMEM63A	-	V	-	-	-	-	-	-
TMEM64	-	-	-	-	V	-	-	-
TMEM67	-	-	-	-	V	-	-	-
TMTC3	V	-	-	-	-	V	-	-
TNC	-	-	-	V	-	-	-	-
TNFAIP3	-	-	-	-	-	V	-	-
TNRC6A	V	-	-	-	-	-	V	-
TNRC6B	-	-	-	-	-	-	V	-
TOM1L2	V	-	-	-	-	-	-	-
TOMM20	V	-	-	-	-	-	-	-
TOR4A	-	-	-	-	-	-	-	V
TOX	-	-	-	-	V	-	-	-
TP53	-	-	V	-	V	-	-	V
TPD52	V	-	-	-	-	-	-	-
TPR	V	-	-	-	-	-	-	-
TRAF4	-	-	-	-	-	V	-	-
TRAM2	-	-	-	-	-	V	-	-
TRAPPC2	-	V	-	-	-	-	-	-
TRIB1	V	-	-	-	-	-	-	-
TRIM29	-	-	-	V	-	-	-	-
TRIM59	-	-	-	-	-	-	-	V
TRIM63	-	-	-	-	-	V	-	-
TRIM68	-	V	-	-	-	V	-	-
TRIM72	-	-	V	-	-	V	-	-
TRPV2	-	-	-	-	V	-	-	-
TRUB2	-	-	V	-	-	-	-	-
TTLL1	-	-	-	-	-	-	V	-
TUBB2A	-	-	-	-	-	V	-	-
TWF1	-	-	-	-	V	-	-	-
TXNDC16	-	V	-	-	-	-	-	-
TXNIP	V	-	-	V	V	-	V	-
UBE2D3	-	-	-	-	-	-	V	-
UBE2F	-	-	-	V	-	-	-	-
UBE2H	-	-	-	V	-	-	-	-
UBXN2A	-	-	-	V	-	-	-	-
UBXN7	-	-	-	V	-	-	-	-
ULBP2	-	-	-	-	-	V	-	-
UNC13A	-	-	-	-	-	-	-	V
UNK	-	-	-	-	-	-	-	V
USP6NL	V	-	-	-	-	-	-	-
VASP	-	-	-	-	-	-	-	V
VAV3	-	-	-	-	-	-	-	V
VDAC1	-	-	-	-	-	V	-	-
VEGFA	-	-	-	-	-	V	-	-
VEGFC	-	-	-	V	-	-	-	-
VGF	-	-	-	-	-	-	-	V
VGLL2	-	-	-	-	-	-	V	-
VHL	-	-	-	-	-	V	-	-
VPS18	-	-	-	-	-	-	-	V
VPS37A	-	-	-	-	-	-	V	-
VPS37B	-	-	-	-	-	-	V	-
VPS8	-	-	-	-	-	-	-	V
VTI1B	-	V	-	-	-	-	-	-
WASL	-	-	-	-	V	-	V	-
WDR26	-	-	-	-	-	V	-	-
WDR55	-	-	V	-	-	-	-	-
WNT1	-	-	-	-	-	-	V	-
WNT2B	-	-	-	-	-	-	V	-
WRN	V	-	-	-	-	-	-	-
WWC2	-	V	-	-	-	-	-	-
WWTR1	-	-	-	-	-	V	-	-
XIST	-	-	-	-	-	-	V	-
XPO1	V	-	-	-	-	-	-	-
XPO6	-	-	-	-	-	-	-	V
YAE1D1	-	-	-	-	-	V	-	-
YES1	V	-	-	-	-	-	-	-
YPEL1	-	-	-	-	-	-	V	-
YTHDC1	-	-	V	-	-	-	-	-
YWHAB	-	-	-	-	-	-	V	-
YY1	-	-	-	-	-	V	-	-
YY2	-	-	-	-	-	V	-	-
ZBTB18	-	-	-	-	V	-	-	-
ZBTB5	-	-	-	-	-	V	-	-
ZBTB7B	-	-	V	-	-	-	-	-
ZBTB7C	-	-	V	-	-	-	-	-
ZDHHC6	-	-	-	-	-	-	V	-
ZEB2	-	-	-	V	-	-	-	-
ZFP36	-	-	-	-	-	V	-	-
ZFP91	-	-	-	-	-	V	-	-
ZFPM1	-	-	-	-	-	V	-	-
ZFYVE26	-	-	-	-	-	-	V	-
ZIC5	-	-	-	-	-	-	V	-
ZKSCAN2	-	-	V	-	-	-	-	-
ZKSCAN8	V	-	-	-	-	-	-	-
ZNF135	V	-	-	-	-	-	-	-
ZNF154	-	-	-	-	-	-	-	V
ZNF207	V	-	-	-	-	-	-	-
ZNF260	-	-	V	-	-	-	-	-
ZNF281	-	-	-	V	-	-	-	-
ZNF286A	-	-	-	-	-	V	-	-
ZNF35	-	-	-	V	-	-	-	-
ZNF365	-	-	-	-	V	-	-	-
ZNF385A	-	-	-	-	-	-	-	V
ZNF394	-	-	V	-	-	-	-	-
ZNF451	-	-	-	-	-	-	-	V
ZNF460	-	-	V	V	V	-	-	-
ZNF556	-	-	-	-	-	-	-	V
ZNF573	V	-	-	-	-	-	-	-
ZNF574	-	V	-	-	-	-	-	-
ZNF585B	V	-	-	-	-	-	-	-
ZNF598	-	-	V	-	-	-	-	-
ZNF621	-	-	V	-	-	-	-	-
ZNF641	-	-	-	V	-	-	-	-
ZNF678	-	-	-	V	-	-	-	-
ZNF689	-	-	-	V	-	-	-	-
ZNF800	-	-	-	V	-	-	-	-
ZNF850	-	-	-	-	-	V	-	-
ZSWIM1	-	-	V	-	-	-	-	-
ZWINT	V	-	-	-	-	-	-	-
