# Supplementary material for: Case report: Cytokine and miRNA profiling in multisystem inflammatory syndrome in children
Source: Front Med (Lausanne). 2024 Aug 1;11:1422588. doi: 10.3389/fmed.2024.1422588 (PMC11324540; doi:10.3389/fmed.2024.1422588)
Supplement: Supplementary file 3 [file Data_Sheet_3.CSV]

ID	Name	Count	GeneInTerm	CoverRate	pvalue	qvalue	geneName
hsa04151	PI3K-Akt signaling pathway	58	354	16.38	9.12E-17	4.03E-15	PDGFRB / PHLPP1 / KRAS / EFNA3 / BCL2 / HSP90AA1 / IGF1R / MAP2K2 / GNB4 / CCND1 / RAC1 / MCL1 / RXRA / TP53 / NGFR / CDK6 / TNC / MAPK1 / MYC / BRCA1 / HSP90AB1 / MDM2 / VEGFC / IL6 / CHUK / HSP90B1 / CDK2 / FOXO3 / ITGB1 / PTEN / CDK4 / COL4A2 / COL4A1 / PIK3R1 / ITGA11 / AKT3 / CCND2 / VEGFA / AKT2 / LAMC2 / ITGA6 / IGF1 / SGK1 / IRS1 / TGFA / ITGA5 / CSF1 / ITGB8 / FGF2 / FGFR3 / CDKN1B / YWH…
hsa04933	AGE-RAGE signaling pathway in diabetic complications	30	100	30	2.00E-16	7.09E-15	CDC42 / SMAD4 / KRAS / SERPINE1 / BCL2 / F3 / CASP3 / CCND1 / RAC1 / MAPK1 / VEGFC / IL6 / FOXO1 / STAT5A / ICAM1 / STAT1 / CDK4 / COL4A2 / COL4A1 / PIK3R1 / TGFB3 / COL3A1 / AKT3 / MMP2 / VEGFA / AKT2 / CDKN1B / TGFB1 / PIK3CD / HRAS
hsa04068	FoxO signaling pathway	33	131	25.19	1.88E-15	5.55E-14	SMAD4 / KRAS / IGF1R / MAP2K2 / CCND1 / MAPK1 / MDM2 / CCNB2 / IL6 / CHUK / SLC2A4 / FOXO1 / CDK2 / ATM / FOXO3 / S1PR1 / PTEN / PIK3R1 / TGFB3 / AKT3 / CCND2 / AKT2 / IGF1 / SGK1 / SIRT1 / IRS1 / CDKN1B / SOS2 / TGFB1 / PIK3CD / HRAS / GRB2 / CDKN1A
hsa04550	Signaling pathways regulating pluripotency of stem cells	33	143	23.08	2.96E-14	5.24E-13	SMAD4 / KRAS / IGF1R / MAP2K2 / FZD3 / ACVR1 / MAPK1 / MYC / ID4 / POU5F1 / LIF / PAX6 / RIF1 / IL6ST / SKIL / PIK3R1 / KLF4 / AKT3 / AKT2 / SETDB1 / REST / IGF1 / WNT1 / FGF2 / FGFR3 / FZD5 / WNT2B / JARID2 / APC / PIK3CD / HRAS / GRB2 / PCGF3
hsa04115	p53 signaling pathway	21	73	28.77	1.80E-11	1.27E-10	SERPINE1 / BCL2 / GORAB / CASP3 / CCND1 / TP53 / CDK6 / MDM2 / CCNB2 / CDK2 / ATM / SESN3 / PTEN / CDK4 / PPM1D / CCND2 / IGF1 / BBC3 / CASP8 / CDK1 / CDKN1A
hsa04010	MAPK signaling pathway	42	294	14.29	2.16E-10	1.23E-09	CDC42 / PDGFRB / KRAS / EFNA3 / PAK2 / CACNG7 / IGF1R / MAP2K2 / CASP3 / RAC1 / TP53 / NGFR / MKNK2 / RASA1 / MAPK1 / MYC / GNA12 / VEGFC / MEF2C / STMN1 / CHUK / RRAS2 / CACNG8 / TGFB3 / CRKL / AKT3 / VEGFA / AKT2 / IGF1 / FOS / DUSP2 / CACNA1C / TGFA / CSF1 / FGF2 / FGFR3 / RPS6KA4 / SOS2 / JUND / TGFB1 / HRAS / GRB2
hsa04012	ErbB signaling pathway	18	85	21.18	1.00E-07	4.66E-07	KRAS / PAK2 / MAP2K2 / MAPK1 / MYC / STAT5A / PIK3R1 / ABL1 / CRKL / AKT3 / AKT2 / TGFA / CDKN1B / SOS2 / PIK3CD / HRAS / GRB2 / CDKN1A
hsa04668	TNF signaling pathway	21	114	18.42	1.11E-07	5.04E-07	CASP7 / CASP3 / MAPK1 / MMP9 / VEGFC / IL6 / CHUK / LIF / CXCL2 / ICAM1 / PIK3R1 / TNFAIP3 / AKT3 / AKT2 / FOS / CASP8 / CSF1 / RPS6KA4 / JUNB / CEBPB / PIK3CD
hsa04014	Ras signaling pathway	32	236	13.56	1.20E-07	5.19E-07	CDC42 / PDGFRB / KRAS / EFNA3 / PAK2 / IGF1R / MAP2K2 / GNB4 / RAC1 / CALM3 / NGFR / RASA1 / MAPK1 / VEGFC / CHUK / RRAS2 / PIK3R1 / ABL1 / AKT3 / VEGFA / AKT2 / IGF1 / REL / TGFA / CSF1 / FGF2 / FGFR3 / PLA2G12A / SOS2 / PIK3CD / HRAS / GRB2
hsa04150	mTOR signaling pathway	25	156	16.03	1.20E-07	5.19E-07	KRAS / IGF1R / MAP2K2 / FZD3 / SLC38A9 / MAPK1 / RRAGD / LPIN2 / CHUK / SLC7A5 / PTEN / PIK3R1 / AKT3 / AKT2 / IGF1 / SGK1 / IRS1 / WNT1 / STRADB / FZD5 / WNT2B / SOS2 / PIK3CD / HRAS / GRB2
hsa04917	Prolactin signaling pathway	16	70	22.86	1.69E-07	6.97E-07	KRAS / MAP2K2 / CCND1 / MAPK1 / STAT5A / FOXO3 / STAT1 / PIK3R1 / AKT3 / CCND2 / AKT2 / FOS / SOS2 / PIK3CD / HRAS / GRB2
hsa04015	Rap1 signaling pathway	29	210	13.81	3.23E-07	1.22E-06	CDC42 / PDGFRB / KRAS / EFNA3 / CDH1 / IGF1R / MAP2K2 / RAC1 / F2RL3 / CALM3 / NGFR / MAPK1 / VEGFC / ITGB1 / PIK3R1 / CRKL / AKT3 / VEGFA / AKT2 / IGF1 / CSF1 / FGF2 / FGFR3 / PIK3CD / HRAS / VAV3 / SIPA1 / GNAI2 / VASP
hsa04915	Estrogen signaling pathway	22	138	15.94	7.66E-07	2.66E-06	KRAS / BCL2 / NCOA3 / HSP90AA1 / MAP2K2 / CALM3 / MAPK1 / SP1 / HSP90AB1 / MMP9 / HSP90B1 / PIK3R1 / AKT3 / MMP2 / AKT2 / FOS / TGFA / SOS2 / PIK3CD / HRAS / GRB2 / GNAI2
hsa04926	Relaxin signaling pathway	21	129	16.28	9.62E-07	3.27E-06	KRAS / MAP2K2 / GNB4 / MAPK1 / MMP9 / VEGFC / COL4A2 / COL4A1 / PIK3R1 / COL3A1 / AKT3 / MMP2 / VEGFA / AKT2 / FOS / SOS2 / TGFB1 / PIK3CD / HRAS / GRB2 / GNAI2
hsa04722	Neurotrophin signaling pathway	20	119	16.81	1.04E-06	3.41E-06	CDC42 / KRAS / BCL2 / MAP2K2 / RAC1 / CALM3 / TP53 / NGFR / MAPK1 / FOXO3 / PIK3R1 / ABL1 / CRKL / AKT3 / AKT2 / IRS1 / SOS2 / PIK3CD / HRAS / GRB2
hsa04071	Sphingolipid signaling pathway	19	121	15.7	5.51E-06	1.62E-05	KRAS / BCL2 / MAP2K2 / ABCC1 / RAC1 / TP53 / SPTLC3 / MAPK1 / ROCK1 / GNA12 / S1PR1 / PTEN / PIK3R1 / AKT3 / AKT2 / S1PR2 / PIK3CD / HRAS / GNAI2
hsa04657	IL-17 signaling pathway	16	94	17.02	1.07E-05	3.04E-05	FOSB / HSP90AA1 / CASP3 / MAPK1 / HSP90AB1 / MMP9 / IL6 / CHUK / HSP90B1 / CXCL2 / TNFAIP3 / TRAF4 / FOS / CASP8 / JUND / CEBPB
hsa04630	JAK-STAT signaling pathway	22	166	13.25	1.72E-05	4.82E-05	PDGFRB / BCL2 / IL20RB / CCND1 / MCL1 / MYC / IL6 / LIF / STAT5A / IL6ST / STAT1 / PIK3R1 / AKT3 / CCND2 / AKT2 / IL23R / SOS2 / PIK3CD / HRAS / GRB2 / PIAS4 / CDKN1A
hsa04066	HIF-1 signaling pathway	17	109	15.6	1.88E-05	5.20E-05	SERPINE1 / BCL2 / IGF1R / MAP2K2 / MKNK2 / MAPK1 / IL6 / PIK3R1 / AKT3 / VEGFA / AKT2 / VHL / IGF1 / LTBR / CDKN1B / PIK3CD / CDKN1A
hsa04152	AMPK signaling pathway	18	121	14.88	2.09E-05	5.60E-05	IGF1R / CCND1 / ACACB / CFTR / SLC2A4 / FOXO1 / FOXO3 / PIK3R1 / AKT3 / AKT2 / IGF1 / CCNA2 / SIRT1 / IRS1 / STRADB / RAB14 / PIK3CD / RAB11B
hsa04919	Thyroid hormone signaling pathway	18	121	14.88	2.09E-05	5.60E-05	DIO1 / KRAS / NCOA3 / MED13 / MAP2K2 / CCND1 / RXRA / TP53 / MAPK1 / MYC / MDM2 / FOXO1 / STAT1 / PIK3R1 / AKT3 / AKT2 / PIK3CD / HRAS
hsa04625	C-type lectin receptor signaling pathway	16	104	15.38	3.93E-05	9.79E-05	KRAS / CD209 / CALM3 / MAPK1 / MDM2 / IL6 / CHUK / RRAS2 / NLRP3 / STAT1 / PIK3R1 / AKT3 / AKT2 / CASP8 / PIK3CD / HRAS
hsa04660	T cell receptor signaling pathway	16	104	15.38	3.93E-05	9.79E-05	CDC42 / KRAS / PAK2 / MAP2K2 / MAPK1 / CHUK / CDK4 / PIK3R1 / AKT3 / AKT2 / FOS / SOS2 / PIK3CD / HRAS / VAV3 / GRB2
hsa04662	B cell receptor signaling pathway	14	84	16.67	4.83E-05	0.000118636	KRAS / MAP2K2 / RAC1 / MAPK1 / CHUK / PIK3R1 / AKT3 / AKT2 / FOS / SOS2 / PIK3CD / HRAS / VAV3 / GRB2
hsa04390	Hippo signaling pathway	20	157	12.74	7.32E-05	0.000174896	SMAD4 / SERPINE1 / CDH1 / CCND1 / FZD3 / BIRC5 / MYC / LLGL2 / LATS2 / BMP2 / TGFB3 / CCND2 / BBC3 / WWTR1 / WNT1 / YWHAB / FZD5 / WNT2B / TGFB1 / APC
hsa04664	Fc epsilon RI signaling pathway	12	68	17.65	9.43E-05	0.000219337	KRAS / MAP2K2 / RAC1 / MAPK1 / PIK3R1 / AKT3 / AKT2 / SOS2 / PIK3CD / HRAS / VAV3 / GRB2
hsa04370	VEGF signaling pathway	11	59	18.64	0.000109954	0.000252526	CDC42 / KRAS / MAP2K2 / RAC1 / MAPK1 / PIK3R1 / AKT3 / VEGFA / AKT2 / PIK3CD / HRAS
hsa04371	Apelin signaling pathway	18	139	12.95	0.000135041	0.000294826	SMAD4 / KRAS / SERPINE1 / CDH1 / MAP2K2 / GNB4 / APLN / CCND1 / CALM3 / MAPK1 / MEF2D / MEF2C / RRAS2 / AKT3 / AKT2 / MYLK / HRAS / GNAI2
hsa04062	Chemokine signaling pathway	22	192	11.46	0.000159666	0.000340189	CXCR4 / CDC42 / KRAS / GNB4 / RAC1 / MAPK1 / ROCK1 / CHUK / FOXO3 / CCL3 / CXCL2 / STAT1 / PIK3R1 / CRKL / AKT3 / AKT2 / SOS2 / PIK3CD / HRAS / VAV3 / GRB2 / GNAI2
hsa04910	Insulin signaling pathway	17	137	12.41	0.000345681	0.000679233	KRAS / MAP2K2 / ACACB / CALM3 / MKNK2 / MAPK1 / SLC2A4 / FOXO1 / PIK3R1 / CRKL / AKT3 / AKT2 / IRS1 / SOS2 / PIK3CD / HRAS / GRB2
hsa04620	Toll-like receptor signaling pathway	14	104	13.46	0.000496733	0.000944552	CD40 / MAP2K2 / RAC1 / MAPK1 / IL6 / CHUK / CCL3 / STAT1 / PIK3R1 / AKT3 / AKT2 / FOS / CASP8 / PIK3CD
hsa04350	TGF-beta signaling pathway	12	98	12.24	0.002806306	0.004865422	SMAD4 / ACVR1 / MAPK1 / SP1 / MYC / ID4 / ROCK1 / BMP2 / TGFB3 / FBN1 / TGFB1 / THSD4
hsa04022	cGMP-PKG signaling pathway	17	167	10.18	0.003176295	0.005453424	EDNRA / MAP2K2 / CALM3 / MAPK1 / ROCK1 / MEF2D / GNA12 / MEF2C / MYL9 / AKT3 / VDAC1 / AKT2 / CACNA1C / MYLK / IRS1 / GNAI2 / VASP
hsa04921	Oxytocin signaling pathway	16	154	10.39	0.003390002	0.005764376	KRAS / CACNG7 / MAP2K2 / CCND1 / CALM3 / MAPK1 / ROCK1 / MEF2C / CACNG8 / MYL9 / FOS / CACNA1C / MYLK / HRAS / GNAI2 / CDKN1A
hsa04310	Wnt signaling pathway	17	170	10	0.003819531	0.006187092	SMAD4 / CCND1 / FZD3 / RAC1 / TP53 / DAAM1 / MYC / DAAM2 / SOX17 / DKK1 / SFRP2 / CCND2 / CTNNBIP1 / WNT1 / FZD5 / WNT2B / APC
hsa04621	NOD-like receptor signaling pathway	18	186	9.68	0.004200698	0.006573985	TXNIP / BCL2 / HSP90AA1 / BRCC3 / MAPK1 / HSP90AB1 / GBP4 / IL6 / CHUK / NAMPT / CXCL2 / TRPV2 / NLRP3 / STAT1 / TNFAIP3 / VDAC1 / RNASEL / CASP8
hsa04072	Phospholipase D signaling pathway	14	148	9.46	0.013173864	0.019253668	PDGFRB / KRAS / MAP2K2 / MAPK1 / GNA12 / RRAS2 / PIK3R1 / AKT3 / AKT2 / SOS2 / PIK3CD / HRAS / GRB2 / CYTH2
hsa04912	GnRH signaling pathway	10	93	10.75	0.014909043	0.021611038	CDC42 / KRAS / MAP2K2 / CALM3 / MAPK1 / MMP2 / CACNA1C / SOS2 / HRAS / GRB2
hsa04024	cAMP signaling pathway	18	225	8	0.026579702	0.036437291	EDNRA / MAP2K2 / RAC1 / CALM3 / MAPK1 / CFTR / ROCK1 / RRAS2 / MYL9 / PIK3R1 / AKT3 / AKT2 / FOS / CACNA1C / PIK3CD / VAV3 / GNAI2 / PDE4C
hsa04064	NF-kappa B signaling pathway	10	104	9.62	0.030119837	0.040972733	CD40 / BCL2 / PARP1 / CHUK / ATM / CXCL2 / ICAM1 / TNFAIP3 / LTBR / PIAS4
